# Supplementary material for: Survey and Characterization of Jingmen Tick Virus Variants
Source: Viruses. 2019 Nov 17;11(11):1071. doi: 10.3390/v11111071 (PMC6893481; doi:10.3390/v11111071)
Supplement: Supplementary file 1 [file viruses-11-01071-s001.zip]

Archive with 4 entries (3 files):
- viruses-636982-supplementary-for conversion/
- viruses-636982-supplementary-for conversion/SupplementaryTableS1KE.xls
- viruses-636982-supplementary-for conversion/SupplementaryTableS2KE.xls
- viruses-636982-supplementary-for conversion/SupplementaryTableS3KE.xls
