# Supplementary material for: Survey and Characterization of Jingmen Tick Virus Variants
Source: Viruses. 2019 Nov 17;11(11):1071. doi: 10.3390/v11111071 (PMC6893481; doi:10.3390/v11111071)
Supplement: Supplementary file 1 [file viruses-11-01071-s001.zip › viruses-636982-supplementary-for conversion/SupplementaryTableS1KE.xls]

## Sheet: Sheet1
Table S1: Distribution of tick species and pools according to the collection location.
	Istanbul (Asian)				Istanbul (European)				Kirklareli				Tekirdag				Edirne				Mersin				Adıyaman				Şanlıurfa				Diyarbakır				Van
Species	♀	♂	Nymph	Larva	♀	♂	Nymph	Larva	♀	♂	Nymph	Larva	♀	♂	Nymph	Larva	♀	♂	Nymph	Larva	♀	♂	Nymph	Larva	♀	♂	Nymph	Larva	♀	♂	Nymph	Larva	♀	♂	Nymph	Larva	♀	♂	Nymph	Larva
Dermacentor marginatus	0	0	0	0	0	0	0	0	21	8	0	0	0	0	0	0	0	0	0	0	0	0	0	0	0	0	0	0	0	0	0	0	0	0	0	0	0	0	0	0
Dermacentor sp.	0	0	0	8	0	0	0	0	0	0	2	0	0	0	0	0	0	0	0	0	0	0	0	0	0	0	0	0	0	0	0	0	0	0	0	0	0	0	0	0
Haemaphysalis inermis	0	0	0	0	0	0	0	0	231	42	0	0	0	0	0	0	49	5	0	0	0	0	0	0	0	0	0	0	0	0	0	0	0	0	0	0	0	0	0	0
Haemaphysalis parva	0	0	0	0	375	0	0	0	113	185	0	0	0	0	0	0	0	0	0	0	0	0	0	0	0	0	0	0	0	0	0	0	0	0	0	0	0	0	0	0
Haemaphysalis punctata	0	0	0	0	0	0	0	0	31	36	0	0	0	0	0	0	12	8	0	0	0	0	0	0	0	0	0	0	0	0	0	0	0	0	0	0	0	0	0	0
Haemaphysalis sp.	0	0	8	0	0	0	404	0	0	0	0	0	0	0	0	0	0	0	0	0	0	0	0	0	0	0	0	0	0	0	0	0	0	0	0	0	0	0	0	0
Hyalomma aegyptium	0	0	0	0	0	0	0	0	0	0	0	0	0	0	0	0	0	0	0	0	0	0	0	0	0	0	0	0	8	3	0	0	0	0	0	0	3	2	0	0
Hyalomma anatolicum	0	0	0	0	0	0	0	0	0	0	0	0	0	0	0	0	0	0	0	0	0	0	0	0	0	0	0	0	0	0	0	0	2	0	0	0	1	1	0	0
Hyalomma excavatum	0	0	0	0	0	0	0	0	0	0	0	0	0	0	0	0	0	0	0	0	0	0	0	0	0	0	0	0	0	0	0	0	3	5	0	0	0	0	0	0
Hyalomma marginatum	0	0	0	0	0	0	0	0	347	301	292	0	3	20	1	0	2	1	0	0	0	0	0	0	0	0	0	0	0	0	0	0	4	7	0	0	3	5	0	0
Hyalomma rufipes	0	0	0	0	0	0	0	0	0	0	0	0	0	0	0	0	0	0	0	0	0	0	0	0	0	0	0	0	0	0	0	0	0	1	0	0	0	0	0	0
Hyalomma scupense	0	0	0	0	0	0	0	0	475	371	0	0	0	0	0	0	0	0	0	0	0	0	0	0	0	0	0	0	0	0	0	0	0	0	0	0	0	0	0	0
Hyalomma turanicum	0	0	0	0	0	0	0	0	0	0	0	0	0	0	0	0	0	0	0	0	0	0	0	0	0	0	0	0	0	0	0	0	1	1	0	0	0	0	0	0
Ixodes ricinus	17	10	0	0	5	3	0	0	155	32	0	0	0	0	0	0	32	18	0	0	0	0	0	0	0	0	0	0	0	0	0	0	0	0	0	0	0	0	0	0
Ixodes sp.	0	0	108	1390	0	0	29	684	0	0	1	0	0	0	0	0	0	0	0	0	0	0	0	0	0	0	0	0	0	0	0	0	0	0	0	0	0	0	0	0
Rhipicephalus bursa	0	0	0	0	0	0	0	0	193	183	0	0	0	0	0	0	5	1	0	0	24	32	0	0	14	16	0	0	0	0	0	0	0	0	0	0	4	11	0	0
Rhipicephalus sanguineus s.l.	0	0	0	0	0	0	0	0	0	0	0	0	0	0	0	0	0	0	0	0	43	56	2	0	7	5	0	0	38	29	0	0	0	0	0	0	2	4	0	0
Rhipicephalus turanicus	0	0	0	0	0	0	0	0	206	113	0	0	102	107	0	0	1	0	0	0	0	0	0	0	9	17	0	0	0	0	0	0	0	0	0	0	0	0	0	0
Rhipicephalus sp.	0	0	0	3	0	0	0	0	0	0	96	9	0	0	0	0	0	0	6	0	0	0	0	0	0	0	0	0	0	0	0	0	0	0	0	0	0	0	0	0
	17	10	116	1401	380	3	433	684	1772	1271	391	9	105	127	1	0	101	33	6	0	67	88	2	0	30	38	0	0	46	32	0	0	10	14	0	0	13	23	0	0
Total	3044								3443				233				140				157				68				78				24				36
Pool	185								337				10				15				24				11				9				22				27
