# Supplementary material for: Survey and Characterization of Jingmen Tick Virus Variants
Source: Viruses. 2019 Nov 17;11(11):1071. doi: 10.3390/v11111071 (PMC6893481; doi:10.3390/v11111071)
Supplement: Supplementary file 1 [file viruses-11-01071-s001.zip › viruses-636982-supplementary-for conversion/SupplementaryTableS2KE.xls]

## Sheet: Segment1
Table S2: Pairwise comparison of of the nucleotide and amino acid sequences of the complete coding regions of the JMTV genome segments (segment 1).
Nucleotide	T14	T15	T17	T36	MH133317.1 Jingmen tick virus isolate Kosovo 2014-C-K14-1C segment 1 putative RNA dependent RNA polymerase gene, complete cds	MH133321.1 Jingmen tick virus isolate Kosovo 2015-A-K15-1A segment 1 putative RNA dependent RNA polymerase gene, complete cds	MH133313.1 Jingmen tick virus isolate Kosovo 2013-17-266 putative RNA dependent RNA polymerase gene, complete cds	MN025516.1 Jingmen tick virus isolate TTP-Pool-19 segment 1, complete sequence	MN025512.1 Jingmen tick virus isolate TTP-Pool-3b segment 1, complete sequence	MH155892.1 Jingmen tick virus isolate JTMV_1 segment 1 NS5-like protein gene, complete cds	MH155896.1 Jingmen tick virus isolate JTMV_3 segment 1 NS5-like protein gene, complete cds	MH155907.1 Jingmen tick virus isolate JTMV_100 segment 1 NS5-like protein gene, complete cds	KJ001579.1 Jingmen Tick Virus isolate SY84 segment 1, complete sequence	MK174251.1 Jingmen tick virus isolate XJ58 NS5-like protein gene, complete cds	MK174252.1 Jingmen tick virus isolate XJ61 NS5-like protein gene, partial cds	MK174253.1 Jingmen tick virus isolate XJ77 NS5-like protein gene, partial cds	MK174254.1 Jingmen tick virus isolate XJ155 NS5-like protein gene, partial cds	KX377513.1 Jingmen tick virus strain RC27 segment 1 NS5-like protein gene, complete cds	JX390986.2 Mogiana tick virus isolate MGTV/V4/11 segment 1, complete sequence	MH814977.1 Rhipicephalus associated flavi-like virus isolate YNTV4 segment 1, complete sequence	MG703253.1 Amblyomma virus GXTV108 NS5-like protein gene, complete cds	MK673133.1 Kindia tick virus isolate KITV/2017/1 segment 1, complete sequence
T14	ID	0.956	0.997	0.967	0.961	0.961	0.961	0.857	0.85	0.791	0.786	0.788	0.79	0.793	0.793	0.792	0.793	0.796	0.8	0.795	0.796	0.785
T15	0.956	ID	0.959	0.934	0.929	0.929	0.929	0.834	0.83	0.778	0.773	0.775	0.775	0.776	0.776	0.776	0.777	0.78	0.784	0.782	0.781	0.775
T17	0.997	0.959	ID	0.967	0.961	0.961	0.96	0.859	0.851	0.791	0.786	0.787	0.79	0.792	0.792	0.791	0.792	0.795	0.799	0.795	0.795	0.784
T36	0.967	0.934	0.967	ID	0.961	0.962	0.962	0.861	0.85	0.804	0.798	0.797	0.803	0.805	0.805	0.805	0.806	0.807	0.81	0.805	0.808	0.799
MH133317.1 Jingmen tick virus isolate Kosovo 2014-C-K14-1C segment 1 putative RNA dependent RNA polymerase gene, complete cds	0.961	0.929	0.961	0.961	ID	0.999	0.998	0.862	0.851	0.797	0.791	0.792	0.797	0.8	0.799	0.799	0.8	0.804	0.803	0.8	0.8	0.791
MH133321.1 Jingmen tick virus isolate Kosovo 2015-A-K15-1A segment 1 putative RNA dependent RNA polymerase gene, complete cds	0.961	0.929	0.961	0.962	0.999	ID	0.997	0.862	0.85	0.797	0.791	0.792	0.797	0.8	0.799	0.799	0.8	0.804	0.803	0.8	0.8	0.791
MH133313.1 Jingmen tick virus isolate Kosovo 2013-17-266 putative RNA dependent RNA polymerase gene, complete cds	0.961	0.929	0.96	0.962	0.998	0.997	ID	0.861	0.851	0.796	0.792	0.792	0.798	0.8	0.799	0.799	0.8	0.804	0.803	0.8	0.8	0.789
MN025516.1 Jingmen tick virus isolate TTP-Pool-19 segment 1, complete sequence	0.857	0.834	0.859	0.861	0.862	0.862	0.861	ID	0.855	0.802	0.795	0.795	0.798	0.8	0.799	0.8	0.8	0.806	0.803	0.804	0.804	0.793
MN025512.1 Jingmen tick virus isolate TTP-Pool-3b segment 1, complete sequence	0.85	0.83	0.851	0.85	0.851	0.85	0.851	0.855	ID	0.802	0.801	0.798	0.798	0.799	0.799	0.799	0.799	0.81	0.805	0.804	0.802	0.795
MH155892.1 Jingmen tick virus isolate JTMV_1 segment 1 NS5-like protein gene, complete cds	0.791	0.778	0.791	0.804	0.797	0.797	0.796	0.802	0.802	ID	0.914	0.911	0.892	0.894	0.895	0.892	0.893	0.898	0.907	0.895	0.903	0.916
MH155896.1 Jingmen tick virus isolate JTMV_3 segment 1 NS5-like protein gene, complete cds	0.786	0.773	0.786	0.798	0.791	0.791	0.792	0.795	0.801	0.914	ID	0.991	0.886	0.883	0.884	0.883	0.882	0.889	0.902	0.887	0.893	0.914
MH155907.1 Jingmen tick virus isolate JTMV_100 segment 1 NS5-like protein gene, complete cds	0.788	0.775	0.787	0.797	0.792	0.792	0.792	0.795	0.798	0.911	0.991	ID	0.883	0.882	0.882	0.881	0.88	0.887	0.9	0.884	0.89	0.91
KJ001579.1 Jingmen Tick Virus isolate SY84 segment 1, complete sequence	0.79	0.775	0.79	0.803	0.797	0.797	0.798	0.798	0.798	0.892	0.886	0.883	ID	0.922	0.922	0.921	0.921	0.903	0.88	0.925	0.929	0.887
MK174251.1 Jingmen tick virus isolate XJ58 NS5-like protein gene, complete cds	0.793	0.776	0.792	0.805	0.8	0.8	0.8	0.8	0.799	0.894	0.883	0.882	0.922	ID	0.998	0.998	0.998	0.908	0.875	0.933	0.937	0.892
MK174252.1 Jingmen tick virus isolate XJ61 NS5-like protein gene, partial cds	0.793	0.776	0.792	0.805	0.799	0.799	0.799	0.799	0.799	0.895	0.884	0.882	0.922	0.998	ID	0.996	0.996	0.908	0.875	0.933	0.936	0.892
MK174253.1 Jingmen tick virus isolate XJ77 NS5-like protein gene, partial cds	0.792	0.776	0.791	0.805	0.799	0.799	0.799	0.8	0.799	0.892	0.883	0.881	0.921	0.998	0.996	ID	0.998	0.907	0.874	0.932	0.936	0.891
MK174254.1 Jingmen tick virus isolate XJ155 NS5-like protein gene, partial cds	0.793	0.777	0.792	0.806	0.8	0.8	0.8	0.8	0.799	0.893	0.882	0.88	0.921	0.998	0.996	0.998	ID	0.908	0.874	0.933	0.937	0.892
KX377513.1 Jingmen tick virus strain RC27 segment 1 NS5-like protein gene, complete cds	0.796	0.78	0.795	0.807	0.804	0.804	0.804	0.806	0.81	0.898	0.889	0.887	0.903	0.908	0.908	0.907	0.908	ID	0.887	0.912	0.922	0.899
JX390986.2 Mogiana tick virus isolate MGTV/V4/11 segment 1, complete sequence	0.8	0.784	0.799	0.81	0.803	0.803	0.803	0.803	0.805	0.907	0.902	0.9	0.88	0.875	0.875	0.874	0.874	0.887	ID	0.881	0.888	0.903
MH814977.1 Rhipicephalus associated flavi-like virus isolate YNTV4 segment 1, complete sequence	0.795	0.782	0.795	0.805	0.8	0.8	0.8	0.804	0.804	0.895	0.887	0.884	0.925	0.933	0.933	0.932	0.933	0.912	0.881	ID	0.937	0.896
MG703253.1 Amblyomma virus GXTV108 NS5-like protein gene, complete cds	0.796	0.781	0.795	0.808	0.8	0.8	0.8	0.804	0.802	0.903	0.893	0.89	0.929	0.937	0.936	0.936	0.937	0.922	0.888	0.937	ID	0.896
MK673133.1 Kindia tick virus isolate KITV/2017/1 segment 1, complete sequence	0.785	0.775	0.784	0.799	0.791	0.791	0.789	0.793	0.795	0.916	0.914	0.91	0.887	0.892	0.892	0.891	0.892	0.899	0.903	0.896	0.896	ID
Amino acid	T14	T15	T17	T36	MH133317.1_translation Jingmen tick virus isolate Kosovo 2014-C-K14-1C segment 1 putative RNA dependent RNA polymerase gene, complete cds	MH133321.1_translation Jingmen tick virus isolate Kosovo 2015-A-K15-1A segment 1 putative RNA dependent RNA polymerase gene, complete cds	MH133313.1_translation Jingmen tick virus isolate Kosovo 2013-17-266 putative RNA dependent RNA polymerase gene, complete cds	QDW81049.1 p19 segment 1 NS-5 protein [Jingmen tick virus]	QDW81044.1 3b segment 1 NS-5 protein [Jingmen tick virus]	MH155892.1_translation Jingmen tick virus isolate JTMV_1 segment 1 NS5-like protein gene, complete cds	MH155896.1_translation Jingmen tick virus isolate JTMV_3 segment 1 NS5-like protein gene, complete cds	MH155907.1_translation Jingmen tick virus isolate JTMV_100 segment 1 NS5-like protein gene, complete cds	KJ001579.1_translation Jingmen Tick Virus isolate SY84 segment 1, complete sequence	QDC22532.1 XJ58 NS5-like protein [Jingmen tick virus]	QDC22533.1 JX61 NS5-like protein, partial [Jingmen tick virus]	QDC22534.1 XJ77 NS5-like protein, partial [Jingmen tick virus]	QDC22535.1 XJ155 NS5-like protein, partial [Jingmen tick virus]	KX377513.1_translation Jingmen tick virus strain RC27 segment 1 NS5-like protein gene, complete cds	JX390986.2_translation Mogiana tick virus isolate MGTV/V4/11 segment 1, complete sequence	MH814977.1_translation Rhipicephalus associated flavi-like virus isolate YNTV4 segment 1, complete sequence	MG703253.1_translation Amblyomma virus GXTV108 NS5-like protein gene, complete cds	MK673133.1_translation Kindia tick virus isolate KITV/2017/1 segment 1, complete sequence
T14	ID	0.941	0.997	0.979	0.983	0.982	0.983	0.94	0.936	0.912	0.907	0.908	0.907	0.915	0.916	0.915	0.916	0.915	0.911	0.917	0.908	0.907
T15	0.941	ID	0.944	0.935	0.935	0.934	0.935	0.895	0.892	0.87	0.867	0.868	0.867	0.872	0.873	0.872	0.873	0.876	0.869	0.875	0.866	0.865
T17	0.997	0.944	ID	0.981	0.983	0.982	0.983	0.94	0.936	0.912	0.907	0.908	0.907	0.915	0.916	0.915	0.916	0.915	0.911	0.917	0.908	0.907
T36	0.979	0.935	0.981	ID	0.975	0.976	0.975	0.946	0.935	0.918	0.917	0.918	0.915	0.922	0.923	0.922	0.923	0.924	0.919	0.924	0.915	0.914
MH133317.1_translation Jingmen tick virus isolate Kosovo 2014-C-K14-1C segment 1 putative RNA dependent RNA polymerase gene, complete cds	0.983	0.935	0.983	0.975	ID	0.998	1	0.948	0.94	0.917	0.912	0.913	0.913	0.918	0.919	0.918	0.919	0.918	0.916	0.923	0.912	0.913
MH133321.1_translation Jingmen tick virus isolate Kosovo 2015-A-K15-1A segment 1 putative RNA dependent RNA polymerase gene, complete cds	0.982	0.934	0.982	0.976	0.998	ID	0.998	0.949	0.939	0.918	0.913	0.914	0.914	0.919	0.921	0.919	0.921	0.919	0.917	0.924	0.913	0.914
MH133313.1_translation Jingmen tick virus isolate Kosovo 2013-17-266 putative RNA dependent RNA polymerase gene, complete cds	0.983	0.935	0.983	0.975	1	0.998	ID	0.948	0.94	0.917	0.912	0.913	0.913	0.918	0.919	0.918	0.919	0.918	0.916	0.923	0.912	0.913
QDW81049.1 p19 segment 1 NS-5 protein [Jingmen tick virus]	0.94	0.895	0.94	0.946	0.948	0.949	0.948	ID	0.948	0.934	0.924	0.925	0.922	0.928	0.929	0.928	0.929	0.927	0.928	0.932	0.923	0.927
QDW81044.1 3b segment 1 NS-5 protein [Jingmen tick virus]	0.936	0.892	0.936	0.935	0.94	0.939	0.94	0.948	ID	0.921	0.922	0.923	0.917	0.924	0.925	0.924	0.924	0.921	0.924	0.923	0.917	0.926
MH155892.1_translation Jingmen tick virus isolate JTMV_1 segment 1 NS5-like protein gene, complete cds	0.912	0.87	0.912	0.918	0.917	0.918	0.917	0.934	0.921	ID	0.969	0.968	0.964	0.966	0.967	0.966	0.967	0.968	0.971	0.972	0.967	0.973
MH155896.1_translation Jingmen tick virus isolate JTMV_3 segment 1 NS5-like protein gene, complete cds	0.907	0.867	0.907	0.917	0.912	0.913	0.912	0.924	0.922	0.969	ID	0.994	0.956	0.96	0.961	0.96	0.959	0.957	0.969	0.963	0.955	0.971
MH155907.1_translation Jingmen tick virus isolate JTMV_100 segment 1 NS5-like protein gene, complete cds	0.908	0.868	0.908	0.918	0.913	0.914	0.913	0.925	0.923	0.968	0.994	ID	0.956	0.961	0.962	0.961	0.96	0.956	0.968	0.962	0.953	0.97
KJ001579.1_translation Jingmen Tick Virus isolate SY84 segment 1, complete sequence	0.907	0.867	0.907	0.915	0.913	0.914	0.913	0.922	0.917	0.964	0.956	0.956	ID	0.972	0.973	0.972	0.973	0.959	0.952	0.973	0.971	0.961
QDC22532.1 XJ58 NS5-like protein [Jingmen tick virus]	0.915	0.872	0.915	0.922	0.918	0.919	0.918	0.928	0.924	0.966	0.96	0.961	0.972	ID	0.998	1	0.998	0.967	0.956	0.976	0.975	0.966
QDC22533.1 JX61 NS5-like protein, partial [Jingmen tick virus]	0.916	0.873	0.916	0.923	0.919	0.921	0.919	0.929	0.925	0.967	0.961	0.962	0.973	0.998	ID	0.998	0.997	0.968	0.957	0.978	0.974	0.967
QDC22534.1 XJ77 NS5-like protein, partial [Jingmen tick virus]	0.915	0.872	0.915	0.922	0.918	0.919	0.918	0.928	0.924	0.966	0.96	0.961	0.972	1	0.998	ID	0.998	0.967	0.956	0.976	0.975	0.966
QDC22535.1 XJ155 NS5-like protein, partial [Jingmen tick virus]	0.916	0.873	0.916	0.923	0.919	0.921	0.919	0.929	0.924	0.967	0.959	0.96	0.973	0.998	0.997	0.998	ID	0.968	0.957	0.978	0.976	0.964
KX377513.1_translation Jingmen tick virus strain RC27 segment 1 NS5-like protein gene, complete cds	0.915	0.876	0.915	0.924	0.918	0.919	0.918	0.927	0.921	0.968	0.957	0.956	0.959	0.967	0.968	0.967	0.968	ID	0.957	0.971	0.968	0.96
JX390986.2_translation Mogiana tick virus isolate MGTV/V4/11 segment 1, complete sequence	0.911	0.869	0.911	0.919	0.916	0.917	0.916	0.928	0.924	0.971	0.969	0.968	0.952	0.956	0.957	0.956	0.957	0.957	ID	0.959	0.956	0.97
MH814977.1_translation Rhipicephalus associated flavi-like virus isolate YNTV4 segment 1, complete sequence	0.917	0.875	0.917	0.924	0.923	0.924	0.923	0.932	0.923	0.972	0.963	0.962	0.973	0.976	0.978	0.976	0.978	0.971	0.959	ID	0.981	0.966
MG703253.1_translation Amblyomma virus GXTV108 NS5-like protein gene, complete cds	0.908	0.866	0.908	0.915	0.912	0.913	0.912	0.923	0.917	0.967	0.955	0.953	0.971	0.975	0.974	0.975	0.976	0.968	0.956	0.981	ID	0.96
MK673133.1_translation Kindia tick virus isolate KITV/2017/1 segment 1, complete sequence	0.907	0.865	0.907	0.914	0.913	0.914	0.913	0.927	0.926	0.973	0.971	0.97	0.961	0.966	0.967	0.966	0.964	0.96	0.97	0.966	0.96	ID

## Sheet: Segment2
Table S2: Pairwise comparison of of the nucleotide and amino acid sequences of the complete coding regions of the JMTV genome segments (segment 2).
Nucleotide	T14	T15	T17	T36	MH133319.1 Jingmen tick virus isolate Kosovo 2014-C-K14-1C segment 2 putative glycoprotein gene, complete cds	MH133323.1 Jingmen tick virus isolate Kosovo 2015-A-K15-1A segment 2 putative glycoprotein gene, complete cds	MH133315.1 Jingmen tick virus isolate Kosovo 2013-17-266 segment 2 putative glycoprotein gene, complete cds	MN025517.1 Jingmen tick virus isolate TTP-Pool-19 segment 2, complete sequence	MN025513.1 Jingmen tick virus isolate TTP-Pool-3b segment 2, complete sequence	MH155890.1 Jingmen tick virus isolate JTMV_1 segment 2 glycoprotein gene, complete cds	MH155894.1 Jingmen tick virus isolate JTMV_3 segment 2 glycoprotein gene, complete cds	MH155905.1 Jingmen tick virus isolate JTMV_100 segment 2 NS3-like protein gene, complete cds	KJ001580.1 Jingmen Tick Virus isolate SY84 segment 2, complete sequence	KY523073.1 Mogiana tick virus isolate MGTV/V4/11 putative glycoprotein gene, complete cds	MH814978.1 Rhipicephalus associated flavi-like virus isolate YNTV4 segment 2, complete sequence	MG703254.1 Amblyomma virus GXTV108 putative glycoprotein gene, complete cds	MK673134.1 Kindia tick virus isolate KITV/2017/1 segment 2, complete sequence	MK174244.1 Jingmen tick virus isolate XJ58 putative glycoprotein gene, complete cds	MK174245.1 Jingmen tick virus isolate XJ61 putative glycoprotein gene, complete cds	MK174246.1 Jingmen tick virus isolate XJ77 putative glycoprotein gene, complete cds	MK174247.1 Jingmen tick virus isolate XJ155 putative glycoprotein gene, complete cds	MK174248.1 Jingmen tick virus isolate XJ335 putative glycoprotein gene, complete cds	MK174249.1 Jingmen tick virus isolate XJ363 putative glycoprotein gene, complete cds
T14	ID	0.961	0.998	0.961	0.961	0.964	0.961	0.857	0.893	0.789	0.79	0.791	0.797	0.79	0.79	0.791	0.789	0.794	0.795	0.796	0.794	0.793	0.794
T15	0.961	ID	0.962	0.936	0.927	0.929	0.927	0.832	0.863	0.77	0.775	0.775	0.78	0.772	0.774	0.774	0.772	0.777	0.778	0.779	0.778	0.777	0.778
T17	0.998	0.962	ID	0.961	0.961	0.963	0.961	0.857	0.893	0.788	0.79	0.791	0.796	0.789	0.791	0.79	0.789	0.795	0.795	0.796	0.795	0.794	0.795
T36	0.961	0.936	0.961	ID	0.963	0.964	0.964	0.859	0.897	0.8	0.797	0.798	0.808	0.797	0.802	0.802	0.796	0.802	0.803	0.803	0.802	0.803	0.802
MH133319.1 Jingmen tick virus isolate Kosovo 2014-C-K14-1C segment 2 putative glycoprotein gene, complete cds	0.961	0.927	0.961	0.963	ID	0.996	0.996	0.86	0.899	0.794	0.791	0.792	0.8	0.794	0.798	0.796	0.792	0.796	0.797	0.797	0.796	0.797	0.796
MH133323.1 Jingmen tick virus isolate Kosovo 2015-A-K15-1A segment 2 putative glycoprotein gene, complete cds	0.964	0.929	0.963	0.964	0.996	ID	0.997	0.862	0.899	0.796	0.793	0.794	0.801	0.796	0.798	0.796	0.794	0.796	0.797	0.797	0.796	0.797	0.796
MH133315.1 Jingmen tick virus isolate Kosovo 2013-17-266 segment 2 putative glycoprotein gene, complete cds	0.961	0.927	0.961	0.964	0.996	0.997	ID	0.861	0.901	0.793	0.791	0.792	0.801	0.795	0.798	0.796	0.792	0.797	0.798	0.798	0.797	0.798	0.797
MN025517.1 Jingmen tick virus isolate TTP-Pool-19 segment 2, complete sequence	0.857	0.832	0.857	0.859	0.86	0.862	0.861	ID	0.843	0.787	0.792	0.791	0.792	0.783	0.789	0.794	0.783	0.794	0.796	0.795	0.793	0.794	0.793
MN025513.1 Jingmen tick virus isolate TTP-Pool-3b segment 2, complete sequence	0.893	0.863	0.893	0.897	0.899	0.899	0.901	0.843	ID	0.78	0.781	0.78	0.798	0.781	0.789	0.795	0.777	0.795	0.797	0.796	0.794	0.795	0.794
MH155890.1 Jingmen tick virus isolate JTMV_1 segment 2 glycoprotein gene, complete cds	0.789	0.77	0.788	0.8	0.794	0.796	0.793	0.787	0.78	ID	0.939	0.94	0.894	0.938	0.898	0.891	0.932	0.885	0.886	0.886	0.885	0.886	0.885
MH155894.1 Jingmen tick virus isolate JTMV_3 segment 2 glycoprotein gene, complete cds	0.79	0.775	0.79	0.797	0.791	0.793	0.791	0.792	0.781	0.939	ID	0.997	0.887	0.957	0.89	0.891	0.928	0.883	0.885	0.885	0.883	0.885	0.883
MH155905.1 Jingmen tick virus isolate JTMV_100 segment 2 NS3-like protein gene, complete cds	0.791	0.775	0.791	0.798	0.792	0.794	0.792	0.791	0.78	0.94	0.997	ID	0.887	0.957	0.89	0.891	0.927	0.884	0.885	0.886	0.884	0.885	0.884
KJ001580.1 Jingmen Tick Virus isolate SY84 segment 2, complete sequence	0.797	0.78	0.796	0.808	0.8	0.801	0.801	0.792	0.798	0.894	0.887	0.887	ID	0.883	0.941	0.944	0.888	0.926	0.926	0.927	0.927	0.928	0.927
KY523073.1 Mogiana tick virus isolate MGTV/V4/11 putative glycoprotein gene, complete cds	0.79	0.772	0.789	0.797	0.794	0.796	0.795	0.783	0.781	0.938	0.957	0.957	0.883	ID	0.887	0.888	0.925	0.882	0.882	0.881	0.881	0.882	0.881
MH814978.1 Rhipicephalus associated flavi-like virus isolate YNTV4 segment 2, complete sequence	0.79	0.774	0.791	0.802	0.798	0.798	0.798	0.789	0.789	0.898	0.89	0.89	0.941	0.887	ID	0.933	0.891	0.92	0.922	0.921	0.92	0.921	0.92
MG703254.1 Amblyomma virus GXTV108 putative glycoprotein gene, complete cds	0.791	0.774	0.79	0.802	0.796	0.796	0.796	0.794	0.795	0.891	0.891	0.891	0.944	0.888	0.933	ID	0.888	0.924	0.927	0.924	0.924	0.926	0.924
MK673134.1 Kindia tick virus isolate KITV/2017/1 segment 2, complete sequence	0.789	0.772	0.789	0.796	0.792	0.794	0.792	0.783	0.777	0.932	0.928	0.927	0.888	0.925	0.891	0.888	ID	0.88	0.879	0.881	0.879	0.88	0.879
MK174244.1 Jingmen tick virus isolate XJ58 putative glycoprotein gene, complete cds	0.794	0.777	0.795	0.802	0.796	0.796	0.797	0.794	0.795	0.885	0.883	0.884	0.926	0.882	0.92	0.924	0.88	ID	0.995	0.995	0.995	0.993	0.995
MK174245.1 Jingmen tick virus isolate XJ61 putative glycoprotein gene, complete cds	0.795	0.778	0.795	0.803	0.797	0.797	0.798	0.796	0.797	0.886	0.885	0.885	0.926	0.882	0.922	0.927	0.879	0.995	ID	0.992	0.992	0.995	0.992
MK174246.1 Jingmen tick virus isolate XJ77 putative glycoprotein gene, complete cds	0.796	0.779	0.796	0.803	0.797	0.797	0.798	0.795	0.796	0.886	0.885	0.886	0.927	0.881	0.921	0.924	0.881	0.995	0.992	ID	0.998	0.99	0.998
MK174247.1 Jingmen tick virus isolate XJ155 putative glycoprotein gene, complete cds	0.794	0.778	0.795	0.802	0.796	0.796	0.797	0.793	0.794	0.885	0.883	0.884	0.927	0.881	0.92	0.924	0.879	0.995	0.992	0.998	ID	0.99	1
MK174248.1 Jingmen tick virus isolate XJ335 putative glycoprotein gene, complete cds	0.793	0.777	0.794	0.803	0.797	0.797	0.798	0.794	0.795	0.886	0.885	0.885	0.928	0.882	0.921	0.926	0.88	0.993	0.995	0.99	0.99	ID	0.99
MK174249.1 Jingmen tick virus isolate XJ363 putative glycoprotein gene, complete cds	0.794	0.778	0.795	0.802	0.796	0.796	0.797	0.793	0.794	0.885	0.883	0.884	0.927	0.881	0.92	0.924	0.879	0.995	0.992	0.998	1	0.99	ID
Amino acid	T14	T15	T17	T36	MH133319.1_translation Jingmen tick virus isolate Kosovo 2014-C-K14-1C segment 2 putative glycoprotein gene, complete cds	MH133323.1_translation Jingmen tick virus isolate Kosovo 2015-A-K15-1A segment 2 putative glycoprotein gene, complete cds	MH133315.1_translation Jingmen tick virus isolate Kosovo 2013-17-266 segment 2 putative glycoprotein gene, complete cds	QDW81050.1 p19 segment 2 glycoprotein [Jingmen tick virus]	QDW81045.1 3b segment 2 gycoprotein [Jingmen tick virus]	MH155890.1_translation Jingmen tick virus isolate JTMV_1 segment 2 glycoprotein gene, complete cds	MH155894.1_translation Jingmen tick virus isolate JTMV_3 segment 2 glycoprotein gene, complete cds	MH155905.1_translation Jingmen tick virus isolate JTMV_100 segment 2 NS3-like protein gene, complete cds	KJ001580.1_translation Jingmen Tick Virus isolate SY84 segment 2, complete sequence	QDC22525.1 XJ58 putative glycoprotein [Jingmen tick virus]	QDC22526.1 XJ61 putative glycoprotein [Jingmen tick virus]	QDC22527.1 XJ77 putative glycoprotein [Jingmen tick virus]	QDC22528.1 XJ155 putative glycoprotein [Jingmen tick virus]	QDC22530.1 XJ363 putative glycoprotein [Jingmen tick virus]	QDC22529.1 XJ335 putative glycoprotein [Jingmen tick virus]	KY523073.1_translation Mogiana tick virus isolate MGTV/V4/11 putative glycoprotein gene, complete cds	MH814978.1_translation Rhipicephalus associated flavi-like virus isolate YNTV4 segment 2, complete sequence	MG703254.1_translation Amblyomma virus GXTV108 putative glycoprotein gene, complete cds	MK673134.1_translation Kindia tick virus isolate KITV/2017/1 segment 2, complete sequence
T14	ID	0.942	0.998	0.979	0.975	0.979	0.979	0.907	0.932	0.869	0.875	0.872	0.875	0.863	0.861	0.865	0.865	0.865	0.861	0.866	0.873	0.871	0.861
T15	0.942	ID	0.943	0.932	0.92	0.924	0.924	0.856	0.884	0.825	0.827	0.825	0.832	0.821	0.82	0.824	0.824	0.824	0.82	0.822	0.829	0.828	0.818
T17	0.998	0.943	ID	0.981	0.974	0.978	0.978	0.905	0.934	0.868	0.873	0.87	0.873	0.861	0.86	0.864	0.864	0.864	0.86	0.865	0.872	0.869	0.86
T36	0.979	0.932	0.981	ID	0.971	0.975	0.975	0.908	0.938	0.87	0.876	0.873	0.873	0.864	0.863	0.867	0.867	0.867	0.863	0.868	0.876	0.872	0.864
MH133319.1_translation Jingmen tick virus isolate Kosovo 2014-C-K14-1C segment 2 putative glycoprotein gene, complete cds	0.975	0.92	0.974	0.971	ID	0.995	0.995	0.904	0.93	0.875	0.877	0.875	0.875	0.865	0.864	0.868	0.868	0.868	0.864	0.869	0.879	0.873	0.864
MH133323.1_translation Jingmen tick virus isolate Kosovo 2015-A-K15-1A segment 2 putative glycoprotein gene, complete cds	0.979	0.924	0.978	0.975	0.995	ID	1	0.907	0.934	0.877	0.88	0.877	0.875	0.865	0.864	0.868	0.868	0.868	0.864	0.872	0.879	0.873	0.866
MH133315.1_translation Jingmen tick virus isolate Kosovo 2013-17-266 segment 2 putative glycoprotein gene, complete cds	0.979	0.924	0.978	0.975	0.995	1	ID	0.907	0.934	0.877	0.88	0.877	0.875	0.865	0.864	0.868	0.868	0.868	0.864	0.872	0.879	0.873	0.866
QDW81050.1 p19 segment 2 glycoprotein [Jingmen tick virus]	0.907	0.856	0.905	0.908	0.904	0.907	0.907	ID	0.903	0.862	0.866	0.864	0.867	0.857	0.861	0.857	0.857	0.857	0.861	0.861	0.863	0.863	0.852
QDW81045.1 3b segment 2 gycoprotein [Jingmen tick virus]	0.932	0.884	0.934	0.938	0.93	0.934	0.934	0.903	ID	0.868	0.875	0.872	0.873	0.867	0.865	0.867	0.867	0.867	0.865	0.861	0.871	0.871	0.853
MH155890.1_translation Jingmen tick virus isolate JTMV_1 segment 2 glycoprotein gene, complete cds	0.869	0.825	0.868	0.87	0.875	0.877	0.877	0.862	0.868	ID	0.969	0.966	0.934	0.928	0.93	0.932	0.932	0.932	0.93	0.955	0.936	0.93	0.965
MH155894.1_translation Jingmen tick virus isolate JTMV_3 segment 2 glycoprotein gene, complete cds	0.875	0.827	0.873	0.876	0.877	0.88	0.88	0.866	0.875	0.969	ID	0.997	0.934	0.931	0.932	0.935	0.935	0.935	0.932	0.974	0.928	0.931	0.959
MH155905.1_translation Jingmen tick virus isolate JTMV_100 segment 2 NS3-like protein gene, complete cds	0.872	0.825	0.87	0.873	0.875	0.877	0.877	0.864	0.872	0.966	0.997	ID	0.931	0.928	0.93	0.932	0.932	0.932	0.93	0.971	0.926	0.928	0.956
KJ001580.1_translation Jingmen Tick Virus isolate SY84 segment 2, complete sequence	0.875	0.832	0.873	0.873	0.875	0.875	0.875	0.867	0.873	0.934	0.934	0.931	ID	0.965	0.966	0.969	0.969	0.969	0.966	0.923	0.967	0.977	0.926
QDC22525.1 XJ58 putative glycoprotein [Jingmen tick virus]	0.863	0.821	0.861	0.864	0.865	0.865	0.865	0.857	0.867	0.928	0.931	0.928	0.965	ID	0.995	0.995	0.995	0.995	0.995	0.919	0.953	0.958	0.922
QDC22526.1 XJ61 putative glycoprotein [Jingmen tick virus]	0.861	0.82	0.86	0.863	0.864	0.864	0.864	0.861	0.865	0.93	0.932	0.93	0.966	0.995	ID	0.994	0.994	0.994	1	0.92	0.953	0.959	0.922
QDC22527.1 XJ77 putative glycoprotein [Jingmen tick virus]	0.865	0.824	0.864	0.867	0.868	0.868	0.868	0.857	0.867	0.932	0.935	0.932	0.969	0.995	0.994	ID	1	1	0.994	0.923	0.957	0.962	0.926
QDC22528.1 XJ155 putative glycoprotein [Jingmen tick virus]	0.865	0.824	0.864	0.867	0.868	0.868	0.868	0.857	0.867	0.932	0.935	0.932	0.969	0.995	0.994	1	ID	1	0.994	0.923	0.957	0.962	0.926
QDC22530.1 XJ363 putative glycoprotein [Jingmen tick virus]	0.865	0.824	0.864	0.867	0.868	0.868	0.868	0.857	0.867	0.932	0.935	0.932	0.969	0.995	0.994	1	1	ID	0.994	0.923	0.957	0.962	0.926
QDC22529.1 XJ335 putative glycoprotein [Jingmen tick virus]	0.861	0.82	0.86	0.863	0.864	0.864	0.864	0.861	0.865	0.93	0.932	0.93	0.966	0.995	1	0.994	0.994	0.994	ID	0.92	0.953	0.959	0.922
KY523073.1_translation Mogiana tick virus isolate MGTV/V4/11 putative glycoprotein gene, complete cds	0.866	0.822	0.865	0.868	0.869	0.872	0.872	0.861	0.861	0.955	0.974	0.971	0.923	0.919	0.92	0.923	0.923	0.923	0.92	ID	0.92	0.92	0.948
MH814978.1_translation Rhipicephalus associated flavi-like virus isolate YNTV4 segment 2, complete sequence	0.873	0.829	0.872	0.876	0.879	0.879	0.879	0.863	0.871	0.936	0.928	0.926	0.967	0.953	0.953	0.957	0.957	0.957	0.953	0.92	ID	0.961	0.928
MG703254.1_translation Amblyomma virus GXTV108 putative glycoprotein gene, complete cds	0.871	0.828	0.869	0.872	0.873	0.873	0.873	0.863	0.871	0.93	0.931	0.928	0.977	0.958	0.959	0.962	0.962	0.962	0.959	0.92	0.961	ID	0.922
MK673134.1_translation Kindia tick virus isolate KITV/2017/1 segment 2, complete sequence	0.861	0.818	0.86	0.864	0.864	0.866	0.866	0.852	0.853	0.965	0.959	0.956	0.926	0.922	0.922	0.926	0.926	0.926	0.922	0.948	0.928	0.922	ID

## Sheet: Segment3
Table S2: Pairwise comparison of of the nucleotide and amino acid sequences of the complete coding regions of the JMTV genome segments (segment 3).
Nucleotide	T14	T15	T17	T36	MH133318.1 Jingmen tick virus isolate Kosovo 2014-C-K14-1C segment 3 putative NS3-like protein gene, complete cds	MH133322.1 Jingmen tick virus isolate Kosovo 2015-A-K15-1A segment 3 putative NS3-like protein gene, complete cds	MH133314.1 Jingmen tick virus isolate Kosovo 2013-17-266 segment 3 putative NS3-like protein gene, complete cds	MN025518.1 Jingmen tick virus isolate TTP-Pool-19 segment 3, complete sequence	MH155891.1 Jingmen tick virus isolate JTMV_1 segment 3 NS3-like protein gene, complete cds	MH155895.1 Jingmen tick virus isolate JTMV_3 segment 3 NS3-like protein gene, complete cds	MH155906.1 Jingmen tick virus isolate JTMV_100 segment 3 NS3-like protein gene, complete cds	KJ001581.1 Jingmen Tick Virus isolate SY84 segment 3, complete sequence	MK174230.1 Jingmen tick virus isolate XJ58 NS3-like protein gene, complete cds	MK174232.1 Jingmen tick virus isolate XJ77 NS3-like protein gene, complete cds	MK174233.1 Jingmen tick virus isolate XJ155 NS3-like protein gene, complete cds	MK174236.1 Jingmen tick virus isolate XJ364 NS3-like protein gene, complete cds	NC_034223.1 Mogiana tick virus isolate MGTV/V4/11 segment 3, complete sequence	MH814979.1 Rhipicephalus associated flavi-like virus isolate YNTV4 segment 3, complete sequence	MG703252.1 Amblyomma virus GXTV108 NS3-like protein gene, complete cds	MK673135.1 Kindia tick virus isolate KITV/2017/1 segment 3, complete sequence
T14	ID	0.955	0.997	0.962	0.972	0.972	0.972	0.87	0.783	0.783	0.783	0.788	0.789	0.789	0.791	0.789	0.786	0.791	0.79	0.789
T15	0.955	ID	0.957	0.932	0.934	0.934	0.932	0.839	0.76	0.755	0.756	0.766	0.765	0.765	0.767	0.765	0.758	0.765	0.768	0.761
T17	0.997	0.957	ID	0.964	0.973	0.973	0.972	0.872	0.785	0.783	0.784	0.789	0.79	0.79	0.793	0.79	0.787	0.791	0.791	0.79
T36	0.962	0.932	0.964	ID	0.955	0.954	0.955	0.866	0.79	0.785	0.787	0.797	0.797	0.796	0.799	0.797	0.791	0.8	0.801	0.795
MH133318.1 Jingmen tick virus isolate Kosovo 2014-C-K14-1C segment 3 putative NS3-like protein gene, complete cds	0.972	0.934	0.973	0.955	ID	0.997	0.993	0.871	0.784	0.786	0.787	0.785	0.79	0.789	0.792	0.788	0.783	0.795	0.792	0.789
MH133322.1 Jingmen tick virus isolate Kosovo 2015-A-K15-1A segment 3 putative NS3-like protein gene, complete cds	0.972	0.934	0.973	0.954	0.997	ID	0.992	0.871	0.784	0.787	0.787	0.786	0.79	0.788	0.792	0.789	0.784	0.796	0.793	0.789
MH133314.1 Jingmen tick virus isolate Kosovo 2013-17-266 segment 3 putative NS3-like protein gene, complete cds	0.972	0.932	0.972	0.955	0.993	0.992	ID	0.873	0.783	0.786	0.786	0.786	0.79	0.788	0.791	0.788	0.783	0.795	0.79	0.788
MN025518.1 Jingmen tick virus isolate TTP-Pool-19 segment 3, complete sequence	0.87	0.839	0.872	0.866	0.871	0.871	0.873	ID	0.78	0.786	0.785	0.793	0.788	0.786	0.786	0.786	0.792	0.787	0.792	0.793
MH155891.1 Jingmen tick virus isolate JTMV_1 segment 3 NS3-like protein gene, complete cds	0.783	0.76	0.785	0.79	0.784	0.784	0.783	0.78	ID	0.907	0.907	0.887	0.889	0.885	0.887	0.889	0.911	0.877	0.891	0.901
MH155895.1 Jingmen tick virus isolate JTMV_3 segment 3 NS3-like protein gene, complete cds	0.783	0.755	0.783	0.785	0.786	0.787	0.786	0.786	0.907	ID	0.989	0.889	0.884	0.882	0.885	0.885	0.915	0.876	0.887	0.908
MH155906.1 Jingmen tick virus isolate JTMV_100 segment 3 NS3-like protein gene, complete cds	0.783	0.756	0.784	0.787	0.787	0.787	0.786	0.785	0.907	0.989	ID	0.888	0.88	0.879	0.882	0.881	0.915	0.875	0.883	0.907
KJ001581.1 Jingmen Tick Virus isolate SY84 segment 3, complete sequence	0.788	0.766	0.789	0.797	0.785	0.786	0.786	0.793	0.887	0.889	0.888	ID	0.936	0.93	0.933	0.937	0.887	0.927	0.945	0.88
MK174230.1 Jingmen tick virus isolate XJ58 NS3-like protein gene, complete cds	0.789	0.765	0.79	0.797	0.79	0.79	0.79	0.788	0.889	0.884	0.88	0.936	ID	0.984	0.986	0.992	0.885	0.918	0.939	0.878
MK174232.1 Jingmen tick virus isolate XJ77 NS3-like protein gene, complete cds	0.789	0.765	0.79	0.796	0.789	0.788	0.788	0.786	0.885	0.882	0.879	0.93	0.984	ID	0.995	0.991	0.881	0.915	0.933	0.874
MK174233.1 Jingmen tick virus isolate XJ155 NS3-like protein gene, complete cds	0.791	0.767	0.793	0.799	0.792	0.792	0.791	0.786	0.887	0.885	0.882	0.933	0.986	0.995	ID	0.991	0.883	0.916	0.936	0.877
MK174236.1 Jingmen tick virus isolate XJ364 NS3-like protein gene, complete cds	0.789	0.765	0.79	0.797	0.788	0.789	0.788	0.786	0.889	0.885	0.881	0.937	0.992	0.991	0.991	ID	0.885	0.92	0.939	0.877
NC_034223.1 Mogiana tick virus isolate MGTV/V4/11 segment 3, complete sequence	0.786	0.758	0.787	0.791	0.783	0.784	0.783	0.792	0.911	0.915	0.915	0.887	0.885	0.881	0.883	0.885	ID	0.874	0.891	0.942
MH814979.1 Rhipicephalus associated flavi-like virus isolate YNTV4 segment 3, complete sequence	0.791	0.765	0.791	0.8	0.795	0.796	0.795	0.787	0.877	0.876	0.875	0.927	0.918	0.915	0.916	0.92	0.874	ID	0.923	0.87
MG703252.1 Amblyomma virus GXTV108 NS3-like protein gene, complete cds	0.79	0.768	0.791	0.801	0.792	0.793	0.79	0.792	0.891	0.887	0.883	0.945	0.939	0.933	0.936	0.939	0.891	0.923	ID	0.883
MK673135.1 Kindia tick virus isolate KITV/2017/1 segment 3, complete sequence	0.789	0.761	0.79	0.795	0.789	0.789	0.788	0.793	0.901	0.908	0.907	0.88	0.878	0.874	0.877	0.877	0.942	0.87	0.883	ID
Amino acid	T14_translation	T15_translation	T17_translation	T36_translation	MH133318.1_translation Jingmen tick virus isolate Kosovo 2014-C-K14-1C segment 3 putative NS3-like protein gene, complete cds	MH133322.1_translation Jingmen tick virus isolate Kosovo 2015-A-K15-1A segment 3 putative NS3-like protein gene, complete cds	MH133314.1_translation Jingmen tick virus isolate Kosovo 2013-17-266 segment 3 putative NS3-like protein gene, complete cds	QDW81051.1 p19 segment 3 NS-3 protein [Jingmen tick virus]	MH155891.1_translation Jingmen tick virus isolate JTMV_1 segment 3 NS3-like protein gene, complete cds	MH155895.1_translation Jingmen tick virus isolate JTMV_3 segment 3 NS3-like protein gene, complete cds	MH155906.1_translation Jingmen tick virus isolate JTMV_100 segment 3 NS3-like protein gene, complete cds	KJ001581.1_translation Jingmen Tick Virus isolate SY84 segment 3, complete sequence	MK174230.1_translation Jingmen tick virus isolate XJ58 NS3-like protein gene, complete cds	MK174232.1_translation Jingmen tick virus isolate XJ77 NS3-like protein gene, complete cds	MK174233.1_translation Jingmen tick virus isolate XJ155 NS3-like protein gene, complete cds	MK174236.1_translation Jingmen tick virus isolate XJ364 NS3-like protein gene, complete cds	NC_034223.1_translation Mogiana tick virus isolate MGTV/V4/11 segment 3, complete sequence	MH814979.1_translation Rhipicephalus associated flavi-like virus isolate YNTV4 segment 3, complete sequence	MG703252.1_translation Amblyomma virus GXTV108 NS3-like protein gene, complete cds	MK673135.1_translation Kindia tick virus isolate KITV/2017/1 segment 3, complete sequence
T14_translation	ID	0.92	0.998	0.975	0.99	0.99	0.99	0.956	0.923	0.93	0.931	0.935	0.931	0.934	0.935	0.933	0.924	0.931	0.933	0.914
T15_translation	0.92	ID	0.922	0.914	0.915	0.915	0.913	0.884	0.858	0.866	0.867	0.871	0.868	0.871	0.872	0.87	0.857	0.87	0.87	0.847
T17_translation	0.998	0.922	ID	0.976	0.991	0.991	0.991	0.957	0.924	0.931	0.933	0.936	0.933	0.935	0.936	0.934	0.925	0.933	0.934	0.915
T36_translation	0.975	0.914	0.976	ID	0.98	0.98	0.98	0.948	0.92	0.928	0.929	0.93	0.929	0.929	0.93	0.928	0.922	0.926	0.928	0.912
MH133318.1_translation Jingmen tick virus isolate Kosovo 2014-C-K14-1C segment 3 putative NS3-like protein gene, complete cds	0.99	0.915	0.991	0.98	ID	1	0.997	0.96	0.928	0.935	0.936	0.938	0.936	0.936	0.938	0.935	0.929	0.934	0.935	0.919
MH133322.1_translation Jingmen tick virus isolate Kosovo 2015-A-K15-1A segment 3 putative NS3-like protein gene, complete cds	0.99	0.915	0.991	0.98	1	ID	0.997	0.96	0.928	0.935	0.936	0.938	0.936	0.936	0.938	0.935	0.929	0.934	0.935	0.919
MH133314.1_translation Jingmen tick virus isolate Kosovo 2013-17-266 segment 3 putative NS3-like protein gene, complete cds	0.99	0.913	0.991	0.98	0.997	0.997	ID	0.96	0.929	0.936	0.938	0.939	0.938	0.938	0.939	0.936	0.93	0.935	0.936	0.92
QDW81051.1 p19 segment 3 NS-3 protein [Jingmen tick virus]	0.956	0.884	0.957	0.948	0.96	0.96	0.96	ID	0.93	0.938	0.939	0.938	0.936	0.934	0.935	0.935	0.934	0.933	0.938	0.923
MH155891.1_translation Jingmen tick virus isolate JTMV_1 segment 3 NS3-like protein gene, complete cds	0.923	0.858	0.924	0.92	0.928	0.928	0.929	0.93	ID	0.971	0.971	0.969	0.967	0.967	0.969	0.966	0.965	0.962	0.96	0.956
MH155895.1_translation Jingmen tick virus isolate JTMV_3 segment 3 NS3-like protein gene, complete cds	0.93	0.866	0.931	0.928	0.935	0.935	0.936	0.938	0.971	ID	0.998	0.969	0.969	0.969	0.97	0.967	0.98	0.964	0.962	0.969
MH155906.1_translation Jingmen tick virus isolate JTMV_100 segment 3 NS3-like protein gene, complete cds	0.931	0.867	0.933	0.929	0.936	0.936	0.938	0.939	0.971	0.998	ID	0.97	0.97	0.97	0.971	0.969	0.981	0.965	0.964	0.97
KJ001581.1_translation Jingmen Tick Virus isolate SY84 segment 3, complete sequence	0.935	0.871	0.936	0.93	0.938	0.938	0.939	0.938	0.969	0.969	0.97	ID	0.99	0.99	0.991	0.991	0.967	0.986	0.985	0.957
MK174230.1_translation Jingmen tick virus isolate XJ58 NS3-like protein gene, complete cds	0.931	0.868	0.933	0.929	0.936	0.936	0.938	0.936	0.967	0.969	0.97	0.99	ID	0.995	0.996	0.998	0.966	0.983	0.98	0.956
MK174232.1_translation Jingmen tick virus isolate XJ77 NS3-like protein gene, complete cds	0.934	0.871	0.935	0.929	0.936	0.936	0.938	0.934	0.967	0.969	0.97	0.99	0.995	ID	0.998	0.996	0.964	0.983	0.98	0.954
MK174233.1_translation Jingmen tick virus isolate XJ155 NS3-like protein gene, complete cds	0.935	0.872	0.936	0.93	0.938	0.938	0.939	0.935	0.969	0.97	0.971	0.991	0.996	0.998	ID	0.997	0.965	0.985	0.981	0.955
MK174236.1_translation Jingmen tick virus isolate XJ364 NS3-like protein gene, complete cds	0.933	0.87	0.934	0.928	0.935	0.935	0.936	0.935	0.966	0.967	0.969	0.991	0.998	0.996	0.997	ID	0.965	0.985	0.981	0.955
NC_034223.1_translation Mogiana tick virus isolate MGTV/V4/11 segment 3, complete sequence	0.924	0.857	0.925	0.922	0.929	0.929	0.93	0.934	0.965	0.98	0.981	0.967	0.966	0.964	0.965	0.965	ID	0.96	0.961	0.987
MH814979.1_translation Rhipicephalus associated flavi-like virus isolate YNTV4 segment 3, complete sequence	0.931	0.87	0.933	0.926	0.934	0.934	0.935	0.933	0.962	0.964	0.965	0.986	0.983	0.983	0.985	0.985	0.96	ID	0.977	0.952
MG703252.1_translation Amblyomma virus GXTV108 NS3-like protein gene, complete cds	0.933	0.87	0.934	0.928	0.935	0.935	0.936	0.938	0.96	0.962	0.964	0.985	0.98	0.98	0.981	0.981	0.961	0.977	ID	0.951
MK673135.1_translation Kindia tick virus isolate KITV/2017/1 segment 3, complete sequence	0.914	0.847	0.915	0.912	0.919	0.919	0.92	0.923	0.956	0.969	0.97	0.957	0.956	0.954	0.955	0.955	0.987	0.952	0.951	ID

## Sheet: Segment4
Table S2: Pairwise comparison of of the nucleotide and amino acid sequences of the complete coding regions of the JMTV genome segments (segment 4).
Nucleotide	T14	T15	T17	T36	MH133320.1 Jingmen tick virus isolate Kosovo 2014-C-K14-1C segment 4 putative capsid protein and putative membrane protein genes, complete cds	MH133324.1 Jingmen tick virus isolate Kosovo 2015-A-K15-1A putative capsid protein and putative membrane protein genes, complete cds	MH133316.1 Jingmen tick virus isolate Kosovo 2013-17-266 putative capsid protein and putative membrane protein genes, complete cds	MN025519.1 Jingmen tick virus isolate TTP-Pool-19 segment 4, complete sequence	MN025515.1 Jingmen tick virus isolate TTP-Pool-3b segment 4, complete sequence	MH155893.1 Jingmen tick virus isolate JTMV_1 segment 4 membrane protein and VP2-3 genes, complete cds	MH155897.1 Jingmen tick virus isolate JTMV_3 segment 4 membrane protein and VP2-3 genes, complete cds	MH155908.1 Jingmen tick virus isolate JTMV_100 segment 4 membrane protein and VP2-3 genes, complete cds	KJ001582.1 Jingmen Tick Virus isolate SY84 segment 4, complete sequence	MK174237.1 Jingmen tick virus isolate XJ58 putative capsid protein and putative membrane protein genes, complete cds	MK174242.1 Jingmen tick virus isolate XJ363 putative capsid protein and putative membrane protein genes, complete cds	MK174243.1 Jingmen tick virus isolate XJ364 putative capsid protein and putative membrane protein genes, complete cds	KX377516.1 Jingmen tick virus strain RC27 segment 4 putative capsid protein and putative membrane protein genes, complete cds	KY523074.1 Mogiana tick virus isolate MGTV/V4/11 VP2-3 gene, complete cds	MH814980.1 Rhipicephalus associated flavi-like virus isolate YNTV4 segment 4, complete sequence	MG703255.1 Amblyomma virus GXTV108 putative capsid protein and putative membrane protein genes, complete cds	MK673136.1 Kindia tick virus isolate KITV/2017/1 segment 4, complete sequence
T14	ID	0.982	0.997	0.976	0.961	0.962	0.959	0.871	0.871	0.78	0.779	0.783	0.773	0.778	0.779	0.777	0.781	0.777	0.773	0.774	0.774
T15	0.982	ID	0.982	0.966	0.948	0.949	0.946	0.866	0.862	0.771	0.769	0.773	0.766	0.77	0.771	0.769	0.772	0.767	0.764	0.766	0.765
T17	0.997	0.982	ID	0.977	0.962	0.963	0.96	0.873	0.871	0.78	0.779	0.782	0.775	0.779	0.779	0.777	0.781	0.777	0.773	0.775	0.774
T36	0.976	0.966	0.977	ID	0.96	0.96	0.958	0.873	0.868	0.781	0.78	0.782	0.774	0.78	0.781	0.779	0.782	0.779	0.776	0.775	0.776
MH133320.1 Jingmen tick virus isolate Kosovo 2014-C-K14-1C segment 4 putative capsid protein and putative membrane protein genes, complete cds	0.961	0.948	0.962	0.96	ID	0.997	0.997	0.869	0.87	0.776	0.771	0.775	0.774	0.778	0.779	0.778	0.782	0.773	0.774	0.775	0.77
MH133324.1 Jingmen tick virus isolate Kosovo 2015-A-K15-1A putative capsid protein and putative membrane protein genes, complete cds	0.962	0.949	0.963	0.96	0.997	ID	0.994	0.869	0.87	0.776	0.771	0.775	0.773	0.778	0.779	0.777	0.78	0.772	0.774	0.775	0.77
MH133316.1 Jingmen tick virus isolate Kosovo 2013-17-266 putative capsid protein and putative membrane protein genes, complete cds	0.959	0.946	0.96	0.958	0.997	0.994	ID	0.868	0.868	0.775	0.77	0.773	0.773	0.776	0.777	0.776	0.781	0.771	0.773	0.774	0.769
MN025519.1 Jingmen tick virus isolate TTP-Pool-19 segment 4, complete sequence	0.871	0.866	0.873	0.873	0.869	0.869	0.868	ID	0.891	0.78	0.779	0.781	0.772	0.776	0.775	0.773	0.782	0.775	0.773	0.768	0.772
MN025515.1 Jingmen tick virus isolate TTP-Pool-3b segment 4, complete sequence	0.871	0.862	0.871	0.868	0.87	0.87	0.868	0.891	ID	0.783	0.776	0.778	0.773	0.778	0.777	0.776	0.785	0.778	0.772	0.777	0.778
MH155893.1 Jingmen tick virus isolate JTMV_1 segment 4 membrane protein and VP2-3 genes, complete cds	0.78	0.771	0.78	0.781	0.776	0.776	0.775	0.78	0.783	ID	0.918	0.921	0.899	0.897	0.897	0.899	0.907	0.925	0.898	0.903	0.923
MH155897.1 Jingmen tick virus isolate JTMV_3 segment 4 membrane protein and VP2-3 genes, complete cds	0.779	0.769	0.779	0.78	0.771	0.771	0.77	0.779	0.776	0.918	ID	0.994	0.894	0.896	0.896	0.896	0.901	0.947	0.895	0.896	0.944
MH155908.1 Jingmen tick virus isolate JTMV_100 segment 4 membrane protein and VP2-3 genes, complete cds	0.783	0.773	0.782	0.782	0.775	0.775	0.773	0.781	0.778	0.921	0.994	ID	0.897	0.898	0.897	0.897	0.903	0.948	0.896	0.899	0.946
KJ001582.1 Jingmen Tick Virus isolate SY84 segment 4, complete sequence	0.773	0.766	0.775	0.774	0.774	0.773	0.773	0.772	0.773	0.899	0.894	0.897	ID	0.92	0.92	0.921	0.917	0.898	0.921	0.922	0.898
MK174237.1 Jingmen tick virus isolate XJ58 putative capsid protein and putative membrane protein genes, complete cds	0.778	0.77	0.779	0.78	0.778	0.778	0.776	0.776	0.778	0.897	0.896	0.898	0.92	ID	0.996	0.994	0.918	0.899	0.925	0.924	0.898
MK174242.1 Jingmen tick virus isolate XJ363 putative capsid protein and putative membrane protein genes, complete cds	0.779	0.771	0.779	0.781	0.779	0.779	0.777	0.775	0.777	0.897	0.896	0.897	0.92	0.996	ID	0.995	0.917	0.898	0.924	0.923	0.897
MK174243.1 Jingmen tick virus isolate XJ364 putative capsid protein and putative membrane protein genes, complete cds	0.777	0.769	0.777	0.779	0.778	0.777	0.776	0.773	0.776	0.899	0.896	0.897	0.921	0.994	0.995	ID	0.917	0.9	0.924	0.925	0.9
KX377516.1 Jingmen tick virus strain RC27 segment 4 putative capsid protein and putative membrane protein genes, complete cds	0.781	0.772	0.781	0.782	0.782	0.78	0.781	0.782	0.785	0.907	0.901	0.903	0.917	0.918	0.917	0.917	ID	0.903	0.914	0.92	0.902
KY523074.1 Mogiana tick virus isolate MGTV/V4/11 VP2-3 gene, complete cds	0.777	0.767	0.777	0.779	0.773	0.772	0.771	0.775	0.778	0.925	0.947	0.948	0.898	0.899	0.898	0.9	0.903	ID	0.897	0.903	0.987
MH814980.1 Rhipicephalus associated flavi-like virus isolate YNTV4 segment 4, complete sequence	0.773	0.764	0.773	0.776	0.774	0.774	0.773	0.773	0.772	0.898	0.895	0.896	0.921	0.925	0.924	0.924	0.914	0.897	ID	0.926	0.897
MG703255.1 Amblyomma virus GXTV108 putative capsid protein and putative membrane protein genes, complete cds	0.774	0.766	0.775	0.775	0.775	0.775	0.774	0.768	0.777	0.903	0.896	0.899	0.922	0.924	0.923	0.925	0.92	0.903	0.926	ID	0.903
MK673136.1 Kindia tick virus isolate KITV/2017/1 segment 4, complete sequence	0.774	0.765	0.774	0.776	0.77	0.77	0.769	0.772	0.778	0.923	0.944	0.946	0.898	0.898	0.897	0.9	0.902	0.987	0.897	0.903	ID
Amino acid	T14_translation	T15_translation	T17_translation	T36_translation	MH133320.1_translation Jingmen tick virus isolate Kosovo 2014-C-K14-1C segment 4 putative capsid protein and putative membrane protein genes, complete cds	MH133324.1_translation Jingmen tick virus isolate Kosovo 2015-A-K15-1A putative capsid protein and putative membrane protein genes, complete cds	MH133316.1_translation Jingmen tick virus isolate Kosovo 2013-17-266 putative capsid protein and putative membrane protein genes, complete cds	QDW81053.1 p19 segment4 VP-3 [Jingmen tick virus]	3b segment 4 VP-2/3 [Jingmen tick virus]	MH155893.1_translation Jingmen tick virus isolate JTMV_1 segment 4 membrane protein and VP2-3 genes, complete cds	MH155897.1_translation Jingmen tick virus isolate JTMV_3 segment 4 membrane protein and VP2-3 genes, complete cds	MH155908.1_translation Jingmen tick virus isolate JTMV_100 segment 4 membrane protein and VP2-3 genes, complete cds	KJ001582.1_translation Jingmen Tick Virus isolate SY84 segment 4, complete sequence	MK174237.1_translation Jingmen tick virus isolate XJ58 putative capsid protein and putative membrane protein genes, complete cds	MK174242.1_translation Jingmen tick virus isolate XJ363 putative capsid protein and putative membrane protein genes, complete cds	MK174243.1_translation Jingmen tick virus isolate XJ364 putative capsid protein and putative membrane protein genes, complete cds	KX377516.1_translation Jingmen tick virus strain RC27 segment 4 putative capsid protein and putative membrane protein genes, complete cds	KY523074.1_translation Mogiana tick virus isolate MGTV/V4/11 VP2-3 gene, complete cds	MH814980.1_translation Rhipicephalus associated flavi-like virus isolate YNTV4 segment 4, complete sequence	MG703255.1_translation Amblyomma virus GXTV108 putative capsid protein and putative membrane protein genes, complete cds	MK673136.1_translation Kindia tick virus isolate KITV/2017/1 segment 4, complete sequence
T14_translation	ID	0.969	0.998	0.989	0.984	0.984	0.982	0.893	0.9	0.814	0.82	0.824	0.859	0.856	0.857	0.857	0.866	0.857	0.853	0.853	0.82
T15_translation	0.969	ID	0.97	0.964	0.957	0.957	0.954	0.871	0.877	0.791	0.795	0.799	0.839	0.837	0.838	0.838	0.844	0.833	0.833	0.832	0.795
T17_translation	0.998	0.97	ID	0.991	0.986	0.986	0.983	0.893	0.9	0.813	0.819	0.823	0.858	0.854	0.856	0.856	0.864	0.856	0.852	0.852	0.819
T36_translation	0.989	0.964	0.991	ID	0.984	0.984	0.982	0.895	0.902	0.814	0.82	0.824	0.861	0.857	0.858	0.858	0.867	0.858	0.856	0.853	0.82
MH133320.1_translation Jingmen tick virus isolate Kosovo 2014-C-K14-1C segment 4 putative capsid protein and putative membrane protein genes, complete cds	0.984	0.957	0.986	0.984	ID	1	0.997	0.89	0.9	0.809	0.816	0.82	0.857	0.853	0.854	0.854	0.863	0.853	0.853	0.848	0.819
MH133324.1_translation Jingmen tick virus isolate Kosovo 2015-A-K15-1A putative capsid protein and putative membrane protein genes, complete cds	0.984	0.957	0.986	0.984	1	ID	0.997	0.89	0.9	0.809	0.816	0.82	0.857	0.853	0.854	0.854	0.863	0.853	0.853	0.848	0.819
MH133316.1_translation Jingmen tick virus isolate Kosovo 2013-17-266 putative capsid protein and putative membrane protein genes, complete cds	0.982	0.954	0.983	0.982	0.997	0.997	ID	0.887	0.897	0.806	0.814	0.818	0.854	0.851	0.852	0.852	0.861	0.851	0.851	0.845	0.816
QDW81053.1 p19 segment4 VP-3 [Jingmen tick virus]	0.893	0.871	0.893	0.895	0.89	0.89	0.887	ID	0.958	0.856	0.859	0.861	0.818	0.815	0.816	0.816	0.823	0.819	0.816	0.814	0.852
3b segment 4 VP-2/3 [Jingmen tick virus]	0.9	0.877	0.9	0.902	0.9	0.9	0.897	0.958	ID	0.853	0.856	0.857	0.815	0.81	0.811	0.811	0.82	0.818	0.81	0.813	0.853
MH155893.1_translation Jingmen tick virus isolate JTMV_1 segment 4 membrane protein and VP2-3 genes, complete cds	0.814	0.791	0.813	0.814	0.809	0.809	0.806	0.856	0.853	ID	0.964	0.968	0.914	0.914	0.915	0.915	0.917	0.925	0.91	0.917	0.962
MH155897.1_translation Jingmen tick virus isolate JTMV_3 segment 4 membrane protein and VP2-3 genes, complete cds	0.82	0.795	0.819	0.82	0.816	0.816	0.814	0.859	0.856	0.964	ID	0.996	0.909	0.909	0.91	0.91	0.916	0.938	0.909	0.906	0.976
MH155908.1_translation Jingmen tick virus isolate JTMV_100 segment 4 membrane protein and VP2-3 genes, complete cds	0.824	0.799	0.823	0.824	0.82	0.82	0.818	0.861	0.857	0.968	0.996	ID	0.912	0.912	0.914	0.914	0.92	0.939	0.91	0.91	0.977
KJ001582.1_translation Jingmen Tick Virus isolate SY84 segment 4, complete sequence	0.859	0.839	0.858	0.861	0.857	0.857	0.854	0.818	0.815	0.914	0.909	0.912	ID	0.981	0.982	0.982	0.973	0.949	0.973	0.976	0.906
MK174237.1_translation Jingmen tick virus isolate XJ58 putative capsid protein and putative membrane protein genes, complete cds	0.856	0.837	0.854	0.857	0.853	0.853	0.851	0.815	0.81	0.914	0.909	0.912	0.981	ID	0.998	0.998	0.969	0.949	0.962	0.964	0.904
MK174242.1_translation Jingmen tick virus isolate XJ363 putative capsid protein and putative membrane protein genes, complete cds	0.857	0.838	0.856	0.858	0.854	0.854	0.852	0.816	0.811	0.915	0.91	0.914	0.982	0.998	ID	1	0.97	0.95	0.963	0.965	0.905
MK174243.1_translation Jingmen tick virus isolate XJ364 putative capsid protein and putative membrane protein genes, complete cds	0.857	0.838	0.856	0.858	0.854	0.854	0.852	0.816	0.811	0.915	0.91	0.914	0.982	0.998	1	ID	0.97	0.95	0.963	0.965	0.905
KX377516.1_translation Jingmen tick virus strain RC27 segment 4 putative capsid protein and putative membrane protein genes, complete cds	0.866	0.844	0.864	0.867	0.863	0.863	0.861	0.823	0.82	0.917	0.916	0.92	0.973	0.969	0.97	0.97	ID	0.954	0.963	0.967	0.909
KY523074.1_translation Mogiana tick virus isolate MGTV/V4/11 VP2-3 gene, complete cds	0.857	0.833	0.856	0.858	0.853	0.853	0.851	0.819	0.818	0.925	0.938	0.939	0.949	0.949	0.95	0.95	0.954	ID	0.946	0.948	0.945
MH814980.1_translation Rhipicephalus associated flavi-like virus isolate YNTV4 segment 4, complete sequence	0.853	0.833	0.852	0.856	0.853	0.853	0.851	0.816	0.81	0.91	0.909	0.91	0.973	0.962	0.963	0.963	0.963	0.946	ID	0.963	0.904
MG703255.1_translation Amblyomma virus GXTV108 putative capsid protein and putative membrane protein genes, complete cds	0.853	0.832	0.852	0.853	0.848	0.848	0.845	0.814	0.813	0.917	0.906	0.91	0.976	0.964	0.965	0.965	0.967	0.948	0.963	ID	0.905
MK673136.1_translation Kindia tick virus isolate KITV/2017/1 segment 4, complete sequence	0.82	0.795	0.819	0.82	0.819	0.819	0.816	0.852	0.853	0.962	0.976	0.977	0.906	0.904	0.905	0.905	0.909	0.945	0.904	0.905	ID
