# Supplementary material for: Survey and Characterization of Jingmen Tick Virus Variants
Source: Viruses. 2019 Nov 17;11(11):1071. doi: 10.3390/v11111071 (PMC6893481; doi:10.3390/v11111071)
Supplement: Supplementary file 1 [file viruses-11-01071-s001.zip › viruses-636982-supplementary-for conversion/SupplementaryTableS3KE.xls]

## Sheet: Sheet1
Table S3: Information on the global JMTV and related virus strains analyzed in the study.
					GenBank Accession
Virus	Strain	Host	Place of detection		Segment1	Segment2	Segment3	Segment4	Reference
Jingmen tick virus	Kosovo 2013-17-266	Homo sapiens	Kosovo		MH133313	MH133315	MH133314	MH133316	14
	Kosovo 2014-C-K14-1C	Homo sapiens	Kosovo		MH133317	MH133319	MH133318	MH133320	14
	Kosovo 2015-A-K15-1A	Homo sapiens	Kosovo		MH133321	MH133323	MH133322	MH133324	14
	JTMV_1	Rhipicephalus microplus	Brazil		MH155892	MH155890	MH155891	MH155893	6
	JTMV_3	Rhipicephalus microplus	Brazil		MH155896	MH155894	MH155895	MH155897	6
	JTMV_100	Rhipicephalus microplus	Brazil		MH155907	MH155905	MH155906	MH155908	6
	TTP-Pool-19	Rhipicephalus microplus	Trinidad and Tobago		MN025516	MN025517	MN025518	MN025519	23
	TTP-Pool-3b	Rhipicephalus microplus	Trinidad and Tobago		MN025512	MN025513	MN025514	MN025515	23
	SY84	Rhipicephalus microplus	China		NC024113	NC024112	NC024114	NC024111	5
	XJ58	Microtus obscurus	China		MK174251	MK174244	MK174230	MK174237	unpublished
	XJ61	Microtus obscurus	China		MK174252	MK174245	MK174231	MK174238.	unpublished
	XJ77	Microtus obscurus	China		MK174253	MK174246	MK174232	MK174239	unpublished
	XJ155	Microtus obscurus	China		MK174254	MK174247	MK174233	MK174240	unpublished
	XJ363	Microtus obscurus	China		MK174256	MK174249	MK174235	MK174242	unpublished
	XJ364	Microtus obscurus	China		MK174257	MK174250	MK174236	MK174243	unpublished
	XJ335	Microtus obscurus	China		MK174255	MK174248	MK174234	MK174241	unpublished
	RC27	Piliocolobus rufomitratus	Uganda		KX377513	KX377514	KX377515	KX377516	13
Mogiana tick virus	MGTV/V4/11	Rhipicephalus microplus	Brazil		NC034222	NC034225	NC034223	NC034224	6
Rhipicephalus associated flavi-like virus	YNTV4	Rhipicephalus microplus	China		MH814977	MH814978	MH814979	MH814980	unpublished
Amblyomma virus	GXTV108	Amblyomma javanense	China		MG703253	MG703254	MG703252	MG703255	15
Kindia tick virus	KITV/2017/1	Rhipicephalus geigyi	Guinea		MK673133	MK673134	MK673135	MK673136	in press
Yanggou tick virus	17-L1	Dermacentor nuttalli	China		MH688536	MH688537	MH688538	MH688539	unpublished
	YG	Dermacentor nuttalli	China		MH688529	MH688530	MH688531	MH688532	unpublished
Alongshan virus	H3	Homo sapiens	China		MH158415	MH158416	MH158417	MH158418	16
	Kuutsalo-23	Ixodes ricinus	Finland		MN107156.	MN107154	MN107155	MN107153	17
	Haapasaari-18	Ixodes ricinus	Finland		MN107160	MN107158	MN107159	MN107157	17
